# Supplementary material for: Generation of a Well-Characterized Homozygous Chromodomain-Helicase-DNA-Binding Protein 4G1003D Mutant hESC Line Using CRISPR/eCas9 (ULIEGEe001-A-1)
Source: Int J Mol Sci. 2023 Jun 23;24(13):10543. doi: 10.3390/ijms241310543 (PMC10342000; doi:10.3390/ijms241310543)
Supplement: Supplementary file 1 [file ijms-24-10543-s001.zip]

Archive with 2 entries (2 files):
- ijms-2444738-Figure S1.pdf
- ijms-2444738-Figure S2-S4.pdf
